# Supplementary material for: Association between NKILA and some apoptotic gene expression in atherosclerosis
Source: PeerJ. 2024 Aug 21;12:e17915. doi: 10.7717/peerj.17915 (PMC11344533; doi:10.7717/peerj.17915)
Supplement: Supplemental Information 1 — The threshold/quantification cycle (cq/ct) values were used for statistical analysis to compare experimental and control groups in terms of NKILA transfection. [file peerj-12-17915-s001.xlsx]

## Sheet: Sayfa1
			case	case	case	case	case	case	case	case	case	case	case	case	case	case	case	control	control	control	control	control	control	control	control	control	control	control	control	control	control	control
Gene #	Gene Symbol	assay catalog #	HUVEC transfected with NKILA siRNA after ox-LDL treatment	HUVEC transfected with NKILA siRNA after ox-LDL treatment	HUVEC transfected with NKILA siRNA after ox-LDL treatment	HUVEC transfected with NKILA siRNA after ox-LDL treatment	HUVEC transfected with NKILA siRNA after ox-LDL treatment	HUVEC transfected with NKILA siRNA after ox-LDL treatment	HUVEC transfected with NKILA siRNA after ox-LDL treatment	HUVEC transfected with NKILA siRNA after ox-LDL treatment	HUVEC transfected with NKILA siRNA after ox-LDL treatment	HUVEC transfected with NKILA siRNA after ox-LDL treatment	HUVEC transfected with NKILA siRNA after ox-LDL treatment	HUVEC transfected with NKILA siRNA after ox-LDL treatment	HUVEC transfected with NKILA siRNA after ox-LDL treatment	HUVEC transfected with NKILA siRNA after ox-LDL treatment	HUVEC transfected with NKILA siRNA after ox-LDL treatment	HUVEC transfected with negative control siRNA after ox-LDL treatment	HUVEC transfected with negative control siRNA after ox-LDL treatment	HUVEC transfected with negative control siRNA after ox-LDL treatment	HUVEC transfected with negative control siRNA after ox-LDL treatment	HUVEC transfected with negative control siRNA after ox-LDL treatment	HUVEC transfected with negative control siRNA after ox-LDL treatment	HUVEC transfected with negative control siRNA after ox-LDL treatment	HUVEC transfected with negative control siRNA after ox-LDL treatment	HUVEC transfected with negative control siRNA after ox-LDL treatment	HUVEC transfected with negative control siRNA after ox-LDL treatment	HUVEC transfected with negative control siRNA after ox-LDL treatment	HUVEC transfected with negative control siRNA after ox-LDL treatment	HUVEC transfected with negative control siRNA after ox-LDL treatment	HUVEC transfected with negative control siRNA after ox-LDL treatment	HUVEC transfected with negative control siRNA after ox-LDL treatment
1	NKILA		29.37	29.02	29.12	29.36	29.02	29.1	29.37	29	29.12	29.38	29.02	29.12	29.35	29	29.12	28.86	28.91	28.83	28.85	28.9	28.83	28.87	28.95	28.83	28.8	28.91	28.83	28.86	28.93	28.83
2	GAPDH		26.24	26.21	26.35	26.2	26.21	26.36	26.23	26.21	26.3	26.25	26.21	26.32	26.22	26.21	26.3	26.25	26.39	26.48	26.2	26.4	26.5	26.26	26.35	26.45	26.22	26.38	26.48	26.24	26.35	26.47
