# Supplementary material for: Association between NKILA and some apoptotic gene expression in atherosclerosis
Source: PeerJ. 2024 Aug 21;12:e17915. doi: 10.7717/peerj.17915 (PMC11344533; doi:10.7717/peerj.17915)
Supplement: Supplemental Information 2 — The cq/ct values were used for statistical analysis to compare experimental and control groups in terms of apoptotic genes expression. [file peerj-12-17915-s002.xlsx]

## Sheet: Sayfa1
			experimental group	experimental group	experimental group	experimental group	experimental group	experimental group	experimental group	experimental group	experimental group	experimental group	experimental group	experimental group	experimental group	experimental group	experimental group	control group	control group	control group	control group	control group	control group	control group	control group	control group	control group	control group	control group	control group	control group	control group
Gene #	Gene Symbol	assay catalog #	HUVEC transfected with NKILA siRNA after ox-LDL treatment	HUVEC transfected with NKILA siRNA after ox-LDL treatment	HUVEC transfected with NKILA siRNA after ox-LDL treatment	HUVEC transfected with NKILA siRNA after ox-LDL treatment	HUVEC transfected with NKILA siRNA after ox-LDL treatment	HUVEC transfected with NKILA siRNA after ox-LDL treatment	HUVEC transfected with NKILA siRNA after ox-LDL treatment	HUVEC transfected with NKILA siRNA after ox-LDL treatment	HUVEC transfected with NKILA siRNA after ox-LDL treatment	HUVEC transfected with NKILA siRNA after ox-LDL treatment	HUVEC transfected with NKILA siRNA after ox-LDL treatment	HUVEC transfected with NKILA siRNA after ox-LDL treatment	HUVEC transfected with NKILA siRNA after ox-LDL treatment	HUVEC transfected with NKILA siRNA after ox-LDL treatment	HUVEC transfected with NKILA siRNA after ox-LDL treatment	HUVEC transfected with negative control siRNA after ox-LDL treatment	HUVEC transfected with negative control siRNA after ox-LDL treatment	HUVEC transfected with negative control siRNA after ox-LDL treatment	HUVEC transfected with negative control siRNA after ox-LDL treatment	HUVEC transfected with negative control siRNA after ox-LDL treatment	HUVEC transfected with negative control siRNA after ox-LDL treatment	HUVEC transfected with negative control siRNA after ox-LDL treatment	HUVEC transfected with negative control siRNA after ox-LDL treatment	HUVEC transfected with negative control siRNA after ox-LDL treatment	HUVEC transfected with negative control siRNA after ox-LDL treatment	HUVEC transfected with negative control siRNA after ox-LDL treatment	HUVEC transfected with negative control siRNA after ox-LDL treatment	HUVEC transfected with negative control siRNA after ox-LDL treatment	HUVEC transfected with negative control siRNA after ox-LDL treatment	HUVEC transfected with negative control siRNA after ox-LDL treatment
1	BAX		26.11	21.75	22.06	25.86	24.12	19.38	26.11	22.09	20.08	26.02	25.56	19.16	25.94	21.67	19.78	26.04	21.82	20.93	26.09	25.63	21.22	26.03	24.94	19.56	25.86	22.61	19.56	25.91	21.56	21.99
2	CASP9		29	22.95	22.43	29.13	24.14	24.53	28.5	26.11	25.37	29.62	24.89	26.24	30.45	22.32	23.14	29.75	23.56	22.89	29.79	25.26	24.84	29.23	25.08	22.95	29.74	28.12	27.82	30.53	22.9	22.09
3	CYTOCH		25.52	23.42	23.24	25.19	25.17	25	23.24	24.85	23.12	25.16	25.36	24.49	27.89	23.79	23.8	26.67	24.54	23.05	25.06	25.02	23.07	25.54	25.34	23.56	26.98	26.18	22.85	27.98	23.55	23.75
4	BLC2		22.85	19.11	22.55	23.7	20.59	24.91	23.44	21.58	22.19	23.53	21.42	21.71	23.23	19.98	18.54	23.36	20.08	24.08	24.05	20.76	23.7	23.72	22.84	19.7	24.13	20.08	20.39	15.29	18.91	18.08
5	APAF		12.72	9.79	11.83	14	10.81	9.95	14.31	14.62	10.69	14.14	11.91	13.39	14.23	9.91		13.91	10.31	12.24	14.14	10.54	11.32	14.27	10.78	13.19	14.09	10.12	9.67	15.53	10.88	9.87
6	GAPDH		28.04	23.02	25.46	28.21	24.45	23.3	27.85	22.62	25.08	28.9	24.67	25.08	28.85	18.83	24.31	28.27	19.42		28.9	23.47	25.02	25.78	24.68	25.5	29.04	25.56	27.47	26.11	18.35	26.48
