# Supplementary material for: Association between NKILA and some apoptotic gene expression in atherosclerosis
Source: PeerJ. 2024 Aug 21;12:e17915. doi: 10.7717/peerj.17915 (PMC11344533; doi:10.7717/peerj.17915)
Supplement: Supplemental Information 3 — The cq/ct values of NKILA, BAX, CASP9, CYCS, APAF1 and BCL-2 genes expression in ox-LDL and NKILA siRNA-treated HUVEC were used for statistical analysis to calculate the correlation between the Ct/Cq values. [file peerj-12-17915-s003.xlsx]

## Sheet: Sayfa1
NKILA	BAX	CASP9	CYCS	APAF1	BCL-2
29.37	26.11	29	25.52	12.72	22.85
29.02	21.75	22.95	23.42	9.79	19.11
29.12	22.06	22.43	23.24	11.83	22.55
29.36	25.86	29.13	25.19	14	23.7
29.02	24.12	24.14	25.17	10.81	20.59
29.1	19.38	24.53	25	9.95	24.91
29.37	26.11	28.5	23.24	14.31	23.44
29	22.09	26.11	24.85	14.62	21.58
29.12	20.08	25.37	23.12	10.69	22.19
29.38	26.02	29.62	25.16	14.14	23.53
29.02	25.56	24.89	25.36	11.91	21.42
29.12	19.16	26.24	24.49	13.39	21.71
29.35	25.94	30.45	27.89	14.23	23.23
29	21.67	22.32	23.79	9.91	19.98
29.12	19.78	23.14	23.8		18.54
