# Supplementary material for: Association between NKILA and some apoptotic gene expression in atherosclerosis
Source: PeerJ. 2024 Aug 21;12:e17915. doi: 10.7717/peerj.17915 (PMC11344533; doi:10.7717/peerj.17915)
Supplement: Supplemental Information 4 [file peerj-12-17915-s004.xls]

## Sheet: Sheet1
ITEM TO CHECK	IMPORTANCE	CHECKLIST
EXPERIMENTAL DESIGN
Definition of experimental and control groups	E	page 3; line 97-99
Number within each group	E	page 3; line 99
Assay carried out by core lab or investigator's lab?	D
Acknowledgement of authors' contributions	D
SAMPLE
Description	E	page 2; line 67
Volume/mass of sample processed	D
Microdissection or macrodissection	E	page 2
Processing procedure	E	page 2
If frozen - how and how quickly?	E	page 2
If fixed - with what, how quickly?	E	page 2
Sample storage conditions and duration (especially for FFPE samples)	E	page 2-3
NUCLEIC ACID EXTRACTION
Procedure and/or instrumentation	E	page 3; line 91-100
Name of kit and details of any modifications	E	page 3; line 91-100
Source of additional reagents used	D	page 3; line 91-100
Details of DNase or RNAse treatment	E	page 3; line 92-95
Contamination assessment (DNA or RNA)	E	page 3; line 92-95
Nucleic acid quantification	E	page 3; line 100-103
Instrument and method	E	page 3; line 100-103
Purity (A260/A280)	D	page 3; line 100-103
Yield	D
RNA integrity method/instrument	E	page 3; line 102
RIN/RQI or Cq of 3' and 5' transcripts	E	page 3; line 102
Electrophoresis traces	D
Inhibition testing (Cq dilutions, spike or other)	E	page 3; line 103
REVERSE TRANSCRIPTION
Complete reaction conditions	E	page 3, line 103-111
Amount of RNA and reaction volume	E	page 3; line 104-105
Priming oligonucleotide (if using GSP) and concentration	E	page 3; line 107-108
Reverse transcriptase and concentration	E	page 3; line 108
Temperature and time	E	page 3; line 109-111
Manufacturer of reagents and catalogue numbers	D	page 3, line 106
Cqs with and without RT	D*
Storage conditions of cDNA	D
qPCR TARGET INFORMATION
If multiplex, efficiency and LOD of each assay.	E	page 3; line 111-120
Sequence accession number	E	page 3; line 111-120
Location of amplicon	D
Amplicon length	E	page 3; line 111-120
In silico specificity screen (BLAST, etc)	E	page 3; line 111-120
Pseudogenes, retropseudogenes or other homologs?	D
Sequence alignment	D
Secondary structure analysis of amplicon	D
Location of each primer by exon or intron (if applicable)	E	page 3; line 111-120
What splice variants are targeted?	E	page 3; line 111-120
qPCR OLIGONUCLEOTIDES
Primer sequences	E	page 3; line 112-120
RTPrimerDB Identification Number	D
Probe sequences	D**
Location and identity of any modifications	E	page 3; line 112-120
Manufacturer of oligonucleotides	D
Purification method	D
qPCR PROTOCOL
Complete reaction conditions	E	page 3-4, line 120-128
Reaction volume and amount of cDNA/DNA	E	page 4; line 122-124
Primer, (probe), Mg++ and dNTP concentrations	E	page 4; line 122-124
Polymerase identity and concentration	E	page 4; line 122-124
Buffer/kit identity and manufacturer	E	page 4; line 122-124
Exact chemical constitution of the buffer	D
Additives (SYBR Green I, DMSO, etc.)	E	page 4; line 122-124
Manufacturer of plates/tubes and catalog number	D	page 4; line 124-125
Complete thermocycling parameters	E	page 4; line 125-128
Reaction setup (manual/robotic)	D
Manufacturer of qPCR instrument	E	page 4; line 125
qPCR VALIDATION
Evidence of optimisation (from gradients)	D
Specificity (gel, sequence, melt, or digest)	E	page 4; line 127-128
For SYBR Green I, Cq of the NTC	E	page 4
Standard curves with slope and y-intercept	E	page 4
PCR efficiency calculated from slope	E	page 4
Confidence interval for PCR efficiency or standard error	D
r2 of standard curve	E	page 4
Linear dynamic range	E	page 4
Cq variation at lower limit	E	page 4; line 150-158
Confidence intervals throughout range	D
Evidence for limit of detection	E	page 4
If multiplex, efficiency and LOD of each assay.	E	page 4
DATA ANALYSIS
qPCR analysis program (source, version)	E	page 4; line 133-141
Cq method determination	E	page 4; line 133
Outlier identification and disposition	E	page 4; line 133-141
Results of NTCs	E	page 4
Justification of number and choice of reference genes	E	page 4; line 136-137
Description of normalisation method	E	page 4; line 133-137
Number and concordance of biological replicates	D	page 3-4; line 120-122
Number and stage (RT or qPCR) of technical replicates	E	page 3-4; line 120-122
Repeatability (intra-assay variation)	E	page 3-4; line 120-122
Reproducibility (inter-assay variation, %CV)	D
Power analysis	D
Statistical methods for result significance	E	page 4; line 132-141
Software (source, version)	E	page 4; line 133-135
Cq or raw data submission using RDML	D
Table 1. MIQE checklist for authors, reviewers and editors. All essential information (E) must be submitted with the manuscript. Desirable
information (D) should be submitted if available. If using primers obtained from RTPrimerDB, information on qPCR target, oligonucleotides,
protocols and validation is available from that source.
*: Assessing the absence of DNA using a no RT assay is essential when first extracting RNA. Once the sample has been validated as
RDNA-free, inclusion of a no-RT control is desirable, but no longer essential.
**: Disclosure of the probe sequence is highly desirable and strongly encouraged. However, since not all commercial pre-designed assay
vendors provide this information, it cannot be an essential requirement. Use of such assays is advised against.
